# Supplementary material for: Vaccination and Factors Related to the Clinical Outcome of COVID-19 in Healthcare Workers—A Romanian Front-Line Hospital’s Experience
Source: Vaccines (Basel). 2023 Apr 25;11(5):899. doi: 10.3390/vaccines11050899 (PMC10222041; doi:10.3390/vaccines11050899)
Supplement: Supplementary file 1 [file vaccines-11-00899-s001.zip]

Archive with 1 entries (1 files):
- vaccines-2339159-supplementary.pdf
